# Supplementary material for: Dermal appendage-dependent patterning of zebrafish atoh1a+ Merkel cells
Source: eLife. 2023 Jan 17;12:e85800. doi: 10.7554/eLife.85800 (PMC9901935; doi:10.7554/eLife.85800)
Supplement: Figure 2—source code 1. [file elife-85800-fig2-code1.zip]

Archive with 1 entries (1 files):
- 23-12-2022-RA-RC-eLife-85800/Figure 2Source Code 1.docx
